# Supplementary material for: The Thermal Stability of Janus Monolayers SnXY (X, Y = O, S, Se): Ab-Initio Molecular Dynamics and Beyond
Source: Nanomaterials (Basel). 2021 Dec 29;12(1):101. doi: 10.3390/nano12010101 (PMC8746883; doi:10.3390/nano12010101)
Supplement: Supplementary file 1 [file nanomaterials-12-00101-s001.zip]

Archive with 1 entries (1 files):
- nanomaterials-1519928-supplementary.pdf
